# Supplementary material for: Expression and secretion of SPARC, FGF-21 and DCN in bovine muscle cells: Effects of age and differentiation
Source: PLoS One. 2024 Jul 3;19(7):e0299975. doi: 10.1371/journal.pone.0299975 (PMC11221754; doi:10.1371/journal.pone.0299975)
Supplement: S1 Data — (CSV) [file pone.0299975.s002.csv]

rep	animal id	age	hour	treatment	sparc	dcn	mstn	fgf21
1	1	11	0	BSC11 undifferentiated	0.058685255		0.004233776	0.002848152
1	1	11	12	BSC11 undifferentiated	0.054962355		0.003951941	0.002085758
1	1	11	24	BSC11 undifferentiated	0.084757615	0.023160283	0.0046528	0.002925928
1	1	11	48	BSC11 undifferentiated	0.060447459	0.017465325	0.004440597	0.002430359
1	2	11	0	BSC11 undifferentiated
1	2	11	12	BSC11 undifferentiated	0.040019202	0.012825256		0.002300905
1	2	11	24	BSC11 undifferentiated	0.035442985	0.014432789	0.003545466	0.002329438
1	2	11	48	BSC11 undifferentiated	0.051892193	0.015480309	0.004288701	0.002616866
1	3	11	0	BSC11 undifferentiated
1	3	11	12	BSC11 undifferentiated	0.054423543	0.014467284
1	3	11	24	BSC11 undifferentiated
1	3	11	48	BSC11 undifferentiated	0.058251918	0.015093619	0.004226235	0.002850508
1	8	3	0	BSC3 undifferentiated	0.073286974	0.015822885	0.006434534	0.003666549
1	8	3	12	BSC3 undifferentiated	0.127596283	0.025570494	0.006882156
1	8	3	24	BSC3 undifferentiated	0.06123875	0.016765106	0.005603704	0.003754666
1	8	3	48	BSC3 undifferentiated	0.095530137	0.016128441	0.007036083	0.002717612
1	9	3	0	BSC3 undifferentiated	0.052300404	0.013029233	0.00575921	0.002983802
1	9	3	12	BSC3 undifferentiated	0.059963787	0.013499483	0.006654953	0.002960621
1	9	3	24	BSC3 undifferentiated	0.053143302	0.013850395	0.005664866	0.002664803
1	9	3	48	BSC3 undifferentiated	0.112600368	0.018482907	0.007447765	0.00261938
1	10	3	0	BSC3 undifferentiated	0.037000951	0.012217306	0.004949257	0.002935735
1	10	3	12	BSC3 undifferentiated	0.049706471	0.016012627	0.006268878	0.002930663
1	10	3	24	BSC3 undifferentiated	0.062746596	0.016768585	0.006969717	0.002766013
1	10	3	48	BSC3 undifferentiated	0.148654351	0.018163454	0.007982206	0.002705057
2	1	11	0	BSC11 undifferentiated	0.41281986	0.018294216		0.002534639
2	1	11	12	BSC11 undifferentiated
2	1	11	24	BSC11 undifferentiated	0.094261088	0.019813617	0.006934169
2	1	11	48	BSC11 undifferentiated	0.085300658	0.033973491	0.007494325	0.002866363
2	2	11	0	BSC11 undifferentiated
2	2	11	12	BSC11 undifferentiated	0.579277589	0.014015535
2	2	11	24	BSC11 undifferentiated
2	2	11	48	BSC11 undifferentiated				0.004040326
2	3	11	0	BSC11 undifferentiated	0.635488833	0.015005402	0.005851389	0.002696845
2	3	11	12	BSC11 undifferentiated
2	3	11	24	BSC11 undifferentiated		0.025479691	0.007249398
2	3	11	48	BSC11 undifferentiated		0.021847249		0.003103198
2	8	3	0	BSC3 undifferentiated
2	8	3	12	BSC3 undifferentiated	0.080487794	0.022733321	0.007253868	0.003836819
2	8	3	24	BSC3 undifferentiated	0.054709841	0.019610799	0.006802625
2	8	3	48	BSC3 undifferentiated		0.029042437		0.003473685
2	9	3	0	BSC3 undifferentiated	0.072959684	0.017007887	0.004264697	0.003125061
2	9	3	12	BSC3 undifferentiated	0.035536893	0.01133107	0.006125739	0.002537899
2	9	3	24	BSC3 undifferentiated	0.17956459	0.030253293	0.006431918
2	9	3	48	BSC3 undifferentiated	0.036514391	0.015242547	0.004435019	0.002368684
2	10	3	0	BSC3 undifferentiated	0.322892078	0.018080425	0.007245027	0.003210154
2	10	3	12	BSC3 undifferentiated	0.030818714		0.003666152
2	10	3	24	BSC3 undifferentiated	0.066313604	0.016838682	0.007487598
2	10	3	48	BSC3 undifferentiated	0.034782589	0.015499629	0.005466851	0.002402963
3	1	11	0	BSC11 undifferentiated
3	1	11	12	BSC11 undifferentiated	0.085680881	0.015235833	0.005942538
3	1	11	24	BSC11 undifferentiated		0.022773994
3	1	11	48	BSC11 undifferentiated		0.014176309		0.002412056
3	2	11	0	BSC11 undifferentiated
3	2	11	12	BSC11 undifferentiated
3	2	11	24	BSC11 undifferentiated
3	2	11	48	BSC11 undifferentiated	0.127711983	0.013784749		0.002112373
3	3	11	0	BSC11 undifferentiated
3	3	11	12	BSC11 undifferentiated
3	3	11	24	BSC11 undifferentiated		0.013788924	0.009385408	0.002260496
3	3	11	48	BSC11 undifferentiated	0.236510675	0.015924229	0.006063233	0.002309306
3	8	3	0	BSC3 undifferentiated
3	8	3	12	BSC3 undifferentiated	0.065345409	0.020746568	0.004584924
3	8	3	24	BSC3 undifferentiated	0.120967337	0.017200878	0.006698358	0.003601723
3	8	3	48	BSC3 undifferentiated	0.073267036	0.016330726	0.005767116	0.00297508
3	9	3	0	BSC3 undifferentiated	0.032960838	0.014563881	0.003890733	0.002573834
3	9	3	12	BSC3 undifferentiated	0.03762383	0.013977593	0.006321134	0.00281862
3	9	3	24	BSC3 undifferentiated	0.112177087	0.013968681	0.006219923	0.002758206
3	9	3	48	BSC3 undifferentiated	0.091622722	0.017454021	0.006732517
3	10	3	0	BSC3 undifferentiated	0.115120591	0.017043641		0.002851884
3	10	3	12	BSC3 undifferentiated	0.035849357	0.013030496		0.002470842
3	10	3	24	BSC3 undifferentiated	0.063830722	0.013609661	0.00512506	0.00235452
3	10	3	48	BSC3 undifferentiated				0.002182117
1	1	11	0	BSC11 differentiated	0.564130026		0.01350478
1	1	11	12	BSC11 differentiated
1	1	11	24	BSC11 differentiated	1.152030675		0.007731973	0.004809078
1	1	11	48	BSC11 differentiated	0.453419173	0.104511607	0.011971981	0.004369939
1	2	11	0	BSC11 differentiated
1	2	11	12	BSC11 differentiated	0.090292881		0.011272354
1	2	11	24	BSC11 differentiated		0.091645102
1	2	11	48	BSC11 differentiated
1	3	11	0	BSC11 differentiated
1	3	11	12	BSC11 differentiated			0.022157144	0.0067085
1	3	11	24	BSC11 differentiated
1	3	11	48	BSC11 differentiated	1.242381757	0.168487999
1	8	3	0	BSC3 differentiated		0.033199128	0.009518215	0.003737854
1	8	3	12	BSC3 differentiated	0.396157205	0.069934157	0.010596247	0.004583596
1	8	3	24	BSC3 differentiated		0.031030228	0.008559606	0.003267915
1	8	3	48	BSC3 differentiated		0.021778435	0.007542185
1	9	3	0	BSC3 differentiated	0.211093898	0.063796009	0.012196734	0.003827431
1	9	3	12	BSC3 differentiated	0.041182447	0.007898039	0.003924361	0.001966765
1	9	3	24	BSC3 differentiated	0.299834305	0.043658164	0.011261957	0.003528818
1	9	3	48	BSC3 differentiated	0.048348669	0.009323704	0.00448789	0.002159819
1	10	3	0	BSC3 differentiated	0.122250586	0.030111533	0.008440353	0.003554555
1	10	3	12	BSC3 differentiated	0.08121988	0.010300866	0.005087997	0.003578693
1	10	3	24	BSC3 differentiated	0.220714915	0.03061481	0.008909622	0.003568848
1	10	3	48	BSC3 differentiated	0.152542262	0.023430423	0.00747969	0.003315325
2	1	11	0	BSC11 differentiated
2	1	11	12	BSC11 differentiated	0.59116664	0.081067163	0.010092669	0.003708766
2	1	11	24	BSC11 differentiated
2	1	11	48	BSC11 differentiated		0.388843721	0.011729952	0.006023854
2	2	11	0	BSC11 differentiated	0.726615851	0.092157357	0.011504554	0.003777906
2	2	11	12	BSC11 differentiated	0.736280331	0.13756802	0.015769493
2	2	11	24	BSC11 differentiated	0.045850029	0.020435884	0.006014641
2	2	11	48	BSC11 differentiated	0.392875252	0.05128436	0.00931884	0.003460166
2	3	11	0	BSC11 differentiated			0.01528122	0.00678844
2	3	11	12	BSC11 differentiated	0.292297255	0.033330934	0.008687354	0.003768531
2	3	11	24	BSC11 differentiated	1.17698018	0.145663792	0.013228714
2	3	11	48	BSC11 differentiated		0.119819286	0.012845508	0.004485635
2	8	3	0	BSC3 differentiated	0.223413768	0.047207125	0.0135418	0.005500148
2	8	3	12	BSC3 differentiated	0.279213886	0.043881869	0.009300863	0.004562452
2	8	3	24	BSC3 differentiated	0.212378367		0.00791616	0.004258087
2	8	3	48	BSC3 differentiated	1.074384814	0.086352452
2	9	3	0	BSC3 differentiated	0.145299286	0.033255758	0.010588478	0.003415697
2	9	3	12	BSC3 differentiated	0.321800883	0.059019059	0.018247244	0.00467496
2	9	3	24	BSC3 differentiated	0.177353964	0.035719908	0.009586108	0.003340639
2	9	3	48	BSC3 differentiated		0.120263204	0.015016115	0.005737843
2	10	3	0	BSC3 differentiated	0.150197608	0.028165539	0.008608744	0.003591135
2	10	3	12	BSC3 differentiated
2	10	3	24	BSC3 differentiated	0.530204583	0.051984125	0.011052581	0.004135518
2	10	3	48	BSC3 differentiated
3	1	11	0	BSC11 differentiated	0.508907005	0.310923216	0.00883358
3	1	11	12	BSC11 differentiated	0.134123897	0.086821214
3	1	11	24	BSC11 differentiated	3.164913753	0.340303849	0.009576276
3	1	11	48	BSC11 differentiated
3	2	11	0	BSC11 differentiated	0.586178776	0.117594286
3	2	11	12	BSC11 differentiated
3	2	11	24	BSC11 differentiated
3	2	11	48	BSC11 differentiated
3	3	11	0	BSC11 differentiated	0.744604657	0.151785547	0.015624337
3	3	11	12	BSC11 differentiated
3	3	11	24	BSC11 differentiated	1.719886868	0.17013007	0.011215085	0.00537638
3	3	11	48	BSC11 differentiated	1.844886812	0.133583637	0.01225424
3	8	3	0	BSC3 differentiated	0.543525406	0.018704972	0.010729851	0.003487213
3	8	3	12	BSC3 differentiated	0.370012159	0.016423632	0.008461849	0.00334682
3	8	3	24	BSC3 differentiated	0.194305976	0.014898832	0.00620591	0.002780602
3	8	3	48	BSC3 differentiated
3	9	3	0	BSC3 differentiated
3	9	3	12	BSC3 differentiated	0.302227853	0.033276288	0.009633226
3	9	3	24	BSC3 differentiated	1.065636438	0.22266678
3	9	3	48	BSC3 differentiated		0.059150711	0.008073143
3	10	3	0	BSC3 differentiated	0.130641097	0.038206687	0.007969096
3	10	3	12	BSC3 differentiated	0.078662609	0.032650617	0.006435632	0.003854919
3	10	3	24	BSC3 differentiated	0.131053301	0.097464866	0.008335659
3	10	3	48	BSC3 differentiated	0.625803145	0.047329555	0.008761077	0.003653989
