# Supplementary material for: Expression and secretion of SPARC, FGF-21 and DCN in bovine muscle cells: Effects of age and differentiation
Source: PLoS One. 2024 Jul 3;19(7):e0299975. doi: 10.1371/journal.pone.0299975 (PMC11221754; doi:10.1371/journal.pone.0299975)
Supplement: S2 Data — (CSV) [file pone.0299975.s003.csv]

rep	animal id	age	hour	treatment	dcn	mstn	sparc	fgf21
1	1	11	0	BSC11 undifferentiated	19525		15509	2277.753
1	1	11	12	BSC11 undifferentiated	12924			2123.027
1	1	11	24	BSC11 undifferentiated	16000		15781	2978.337
1	1	11	48	BSC11 undifferentiated	9504		19221	1937.389
1	2	11	0	BSC11 undifferentiated	11273		21701	2069.382
1	2	11	12	BSC11 undifferentiated	13058		22017	2106.669
1	2	11	24	BSC11 undifferentiated	25527		19854	1972.507
1	2	11	48	BSC11 undifferentiated	19613		20385	2478.367
1	3	11	0	BSC11 undifferentiated	22560		18928	3177.706
1	3	11	12	BSC11 undifferentiated	17370		19221	3458.109
1	3	11	24	BSC11 undifferentiated	20839		21917
1	3	11	48	BSC11 undifferentiated	19102		16969	3336.691
1	8	3	0	BSC3 undifferentiated	22226			901.642
1	8	3	12	BSC3 undifferentiated	24080		9209	906.326
1	8	3	24	BSC3 undifferentiated	18907		8219	1066.674
1	8	3	48	BSC3 undifferentiated	19307		8221	946.584
1	9	3	0	BSC3 undifferentiated			8593	949.011
1	9	3	12	BSC3 undifferentiated	18017		8282	790.748
1	9	3	24	BSC3 undifferentiated	26970		8606	1382.375
1	9	3	48	BSC3 undifferentiated	23254		24070	2171.415
1	10	3	0	BSC3 undifferentiated	19135		8952	1034.313
1	10	3	12	BSC3 undifferentiated	12336		7409	1080.318
1	10	3	24	BSC3 undifferentiated	7721		9798	1185.917
1	10	3	48	BSC3 undifferentiated	21543		20358	1856.239
2	1	11	0	BSC11 undifferentiated	20955		25474	2487.831
2	1	11	12	BSC11 undifferentiated	15634		20780	2188.045
2	1	11	24	BSC11 undifferentiated	16634		18472	1721.173
2	1	11	48	BSC11 undifferentiated	27187		19722	1977.098
2	2	11	0	BSC11 undifferentiated	26228		17559
2	2	11	12	BSC11 undifferentiated	14074		12841	3012.882
2	2	11	24	BSC11 undifferentiated	12676		14419	3549.465
2	2	11	48	BSC11 undifferentiated			18430
2	3	11	0	BSC11 undifferentiated			19104
2	3	11	12	BSC11 undifferentiated	18611		17802	3923.332
2	3	11	24	BSC11 undifferentiated			20265	1759.76
2	3	11	48	BSC11 undifferentiated			19827	1712.734
2	8	3	0	BSC3 undifferentiated	17555		7618	690.176
2	8	3	12	BSC3 undifferentiated	23882		7051	889.074
2	8	3	24	BSC3 undifferentiated			16150	1245.953
2	8	3	48	BSC3 undifferentiated			8039	1021.68
2	9	3	0	BSC3 undifferentiated	22880		8584	894.771
2	9	3	12	BSC3 undifferentiated	12145		9114	1108.729
2	9	3	24	BSC3 undifferentiated	17996		8056	1143.133
2	9	3	48	BSC3 undifferentiated	16940		22418	1898.794
2	10	3	0	BSC3 undifferentiated	22556		9103	745.939
2	10	3	12	BSC3 undifferentiated	11431		8420	850.888
2	10	3	24	BSC3 undifferentiated	12996		9367	1682.156
2	10	3	48	BSC3 undifferentiated	21093		20579	1761.379
3	1	11	0	BSC11 undifferentiated	13884		24307	2988.666
3	1	11	12	BSC11 undifferentiated	15396		19543	3182.928
3	1	11	24	BSC11 undifferentiated	14690		17611
3	1	11	48	BSC11 undifferentiated	16628		18392	3217.6
3	2	11	0	BSC11 undifferentiated			17829	2490.46
3	2	11	12	BSC11 undifferentiated			13561	1841.667
3	2	11	24	BSC11 undifferentiated			19358	1503.155
3	2	11	48	BSC11 undifferentiated			21005	1505.48
3	3	11	0	BSC11 undifferentiated			14131	2516.623
3	3	11	12	BSC11 undifferentiated			15453	1608.161
3	3	11	24	BSC11 undifferentiated	21369		16808	1590.229
3	3	11	48	BSC11 undifferentiated	20560		20621	1294.623
3	8	3	0	BSC3 undifferentiated	15224		7759	810.603
3	8	3	12	BSC3 undifferentiated	24940		8407	932.879
3	8	3	24	BSC3 undifferentiated	24458		9170	1015.911
3	8	3	48	BSC3 undifferentiated			8953	1161.176
3	9	3	0	BSC3 undifferentiated	19278		5759	849.069
3	9	3	12	BSC3 undifferentiated	17442		8817	1211.972
3	9	3	24	BSC3 undifferentiated	20190		10376	1390.974
3	9	3	48	BSC3 undifferentiated	17189		20554	1659.823
3	10	3	0	BSC3 undifferentiated	20895		8795	1095.46
3	10	3	12	BSC3 undifferentiated	18497		9511	1390.042
3	10	3	24	BSC3 undifferentiated	11853		16646	1590.229
3	10	3	48	BSC3 undifferentiated	21890		19557	1633.718
1	1	11	0	BSC11 differentiated
1	1	11	12	BSC11 differentiated			20541	1801.195
1	1	11	24	BSC11 differentiated			15345
1	1	11	48	BSC11 differentiated			17741
1	2	11	0	BSC11 differentiated			11345	1708.823
1	2	11	12	BSC11 differentiated			10862	1905.444
1	2	11	24	BSC11 differentiated			10575
1	2	11	48	BSC11 differentiated		2550	13411	839.442
1	3	11	0	BSC11 differentiated
1	3	11	12	BSC11 differentiated				1676.649
1	3	11	24	BSC11 differentiated
1	3	11	48	BSC11 differentiated				2913.178
1	8	3	0	BSC3 differentiated			11706	1249.411
1	8	3	12	BSC3 differentiated			18594
1	8	3	24	BSC3 differentiated			12324	1398.565
1	8	3	48	BSC3 differentiated			10715	1210.596
1	9	3	0	BSC3 differentiated		1495	11733	1419.229
1	9	3	12	BSC3 differentiated	2414	2655	15090	1807.281
1	9	3	24	BSC3 differentiated	931		13035	1603.202
1	9	3	48	BSC3 differentiated	2137		12363	1209.042
1	10	3	0	BSC3 differentiated	1858		17024	1082.13
1	10	3	12	BSC3 differentiated	3489			1086.287
1	10	3	24	BSC3 differentiated	1458		15615	1108.633
1	10	3	48	BSC3 differentiated				1440.652
2	1	11	0	BSC11 differentiated			12793	583.989
2	1	11	12	BSC11 differentiated			12460	964.736
2	1	11	24	BSC11 differentiated			15351	709.27
2	1	11	48	BSC11 differentiated			13196	1047.083
2	2	11	0	BSC11 differentiated			17930	2003.327
2	2	11	12	BSC11 differentiated		4842	8481	824.919
2	2	11	24	BSC11 differentiated		2641	12277	1652.916
2	2	11	48	BSC11 differentiated			9086	1283.942
2	3	11	0	BSC11 differentiated	3988		11462
2	3	11	12	BSC11 differentiated	1428		7918
2	3	11	24	BSC11 differentiated	3566		11301	966.119
2	3	11	48	BSC11 differentiated			13754	1148.233
2	8	3	0	BSC3 differentiated			13453	1116.634
2	8	3	12	BSC3 differentiated			14086	1475.764
2	8	3	24	BSC3 differentiated	1083		8998	1113.927
2	8	3	48	BSC3 differentiated				3508.62
2	9	3	0	BSC3 differentiated	1065		6751	1169.169
2	9	3	12	BSC3 differentiated	1246		17236	1651.853
2	9	3	24	BSC3 differentiated				1793.508
2	9	3	48	BSC3 differentiated			18649	1001.979
2	10	3	0	BSC3 differentiated	756		13310	932.755
2	10	3	12	BSC3 differentiated	3242		15099	811.98
2	10	3	24	BSC3 differentiated	2931		16631	1149.786
2	10	3	48	BSC3 differentiated			20457	1836.623
3	1	11	0	BSC11 differentiated			17614	1590.356
3	1	11	12	BSC11 differentiated			20230	1747.851
3	1	11	24	BSC11 differentiated			17337	1896.675
3	1	11	48	BSC11 differentiated			19586	1949.831
3	2	11	0	BSC11 differentiated			9562	1260.387
3	2	11	12	BSC11 differentiated			8236	795.532
3	2	11	24	BSC11 differentiated			17895	1409.684
3	2	11	48	BSC11 differentiated				1868.954
3	3	11	0	BSC11 differentiated			9182	1926.509
3	3	11	12	BSC11 differentiated			8777	1291.173
3	3	11	24	BSC11 differentiated			8795	2711.203
3	3	11	48	BSC11 differentiated				1456.483
3	8	3	0	BSC3 differentiated			8175	1139.516
3	8	3	12	BSC3 differentiated			7999	1213.789
3	8	3	24	BSC3 differentiated		765	6174	1115.347
3	8	3	48	BSC3 differentiated				1870.278
3	9	3	0	BSC3 differentiated			14487	1486.31
3	9	3	12	BSC3 differentiated			22276	2019.142
3	9	3	24	BSC3 differentiated			22986
3	9	3	48	BSC3 differentiated			20583	2467.232
3	10	3	0	BSC3 differentiated
3	10	3	12	BSC3 differentiated			14841	1982.223
3	10	3	24	BSC3 differentiated			8278	983.137
3	10	3	48	BSC3 differentiated			10076	883.018
